# Supplementary material for: Retropharyngeal lymph node metastasis on N stage of nasopharyngeal carcinoma
Source: PLoS One. 2021 Jun 17;16(6):e0253424. doi: 10.1371/journal.pone.0253424 (PMC8211178; doi:10.1371/journal.pone.0253424)
Supplement: S1 Dataset — (XLSX) [file pone.0253424.s002.xlsx]

## Sheet: Sheet1
age	race	sex	grade	pathology	Tstage	chemotherapy	CSS	months	OS	group
52	1	1	4	2	2	1	0	147	0	1
26	1	1	4	3	3	1	0	99	0	1
50	1	1	3	1	1	0	0	44	1	1
53	1	0	3	3	3	1	0	77	0	1
43	1	1	4	3	4	1	0	81	0	1
43	1	0	4	3	4	1	1	43	1	1
58	1	1	4	3	3	1	0	61	0	1
47	3	1	3	2	3	1	0	49	0	1
73	1	0	4	3	3	1	0	44	0	1
65	1	1	4	3	1	1	0	36	0	1
58	1	1	3	1	2	1	0	12	1	1
50	1	1	4	3	4	1	0	21	0	1
71	3	1	4	3	2	1	0	21	0	1
34	1	0	4	3	1	1	0	15	0	1
50	3	0	3	1	2	1	0	43	0	1
21	3	1	3	2	3	1	0	50	0	1
24	3	1	4	3	4	1	0	58	0	1
48	3	1	3	2	4	1	0	101	0	1
67	3	1	3	2	3	1	1	16	1	1
39	3	1	4	1	2	1	0	30	0	1
51	2	1	3	1	3	1	0	12	0	1
71	1	1	3	2	4	1	0	29	1	1
60	1	1	4	3	4	1	0	26	0	1
75	3	1	3	1	4	0	0	75	1	1
62	3	1	3	2	3	1	0	87	0	1
58	1	1	4	2	1	1	0	68	1	1
54	1	1	4	3	3	1	0	74	0	1
38	1	0	4	3	3	1	0	64	0	1
63	1	1	4	2	4	1	0	12	0	1
60	3	1	4	2	2	1	0	70	0	1
54	3	1	3	2	1	1	0	92	0	1
44	1	1	4	2	3	1	0	49	0	1
68	2	1	3	1	2	1	0	28	1	1
38	1	0	3	1	4	1	0	19	0	1
53	1	1	4	3	3	1	0	68	0	1
52	1	1	4	3	2	1	0	57	0	1
37	1	0	4	2	1	1	0	28	0	1
43	1	1	4	3	2	1	0	130	0	1
49	2	1	4	1	3	1	1	60	1	1
43	1	0	2	2	1	1	0	71	0	1
53	3	0	4	3	2	1	0	68	0	1
56	3	1	4	3	2	1	0	22	0	1
27	3	1	3	3	2	1	0	50	0	1
35	1	1	4	3	2	1	0	49	0	1
44	3	1	4	2	2	1	0	12	0	1
20	2	0	3	1	1	1	0	153	0	1
73	3	1	3	2	3	1	1	25	1	1
65	3	1	3	2	3	1	0	11	1	1
43	3	1	3	1	3	0	0	94	0	1
40	1	0	3	1	2	1	0	77	0	1
33	1	1	2	2	2	0	0	64	0	1
48	1	1	4	2	1	1	0	34	0	1
51	2	1	2	2	3	1	0	20	0	1
63	3	1	4	3	3	1	0	17	0	1
51	3	0	2	1	4	1	1	11	1	1
59	3	1	2	1	4	1	1	2	1	1
53	3	1	4	1	2	1	0	105	0	1
51	2	1	4	3	1	1	0	66	0	1
72	3	0	4	1	1	1	0	113	0	1
54	1	1	3	2	2	1	0	88	0	1
47	1	1	4	2	3	1	0	78	0	1
37	1	1	3	2	2	1	1	55	1	1
54	1	1	4	3	4	1	0	52	0	1
69	3	1	3	2	1	1	0	13	0	1
36	1	1	4	3	2	1	0	30	0	1
43	1	1	4	3	1	1	0	28	0	1
61	3	1	3	2	2	1	0	123	0	1
14	2	0	4	3	2	1	0	122	0	1
57	3	1	3	1	4	1	0	38	0	1
51	3	0	4	1	2	1	0	14	0	1
64	1	1	4	3	3	1	0	7	1	2
61	3	0	2	1	2	1	0	112	0	2
65	1	1	3	2	2	1	0	6	1	2
58	1	1	3	1	2	1	0	135	1	2
25	1	1	4	3	1	1	0	102	0	2
55	1	1	4	3	1	1	0	151	0	2
56	1	1	3	2	2	1	0	146	0	2
57	1	0	4	2	1	1	0	149	0	2
56	1	1	4	3	1	1	0	146	0	2
35	1	1	3	2	2	1	0	132	0	2
51	1	1	4	3	2	1	0	146	0	2
33	3	1	3	1	2	1	0	141	0	2
45	1	1	4	3	3	1	1	108	1	2
44	3	1	4	3	1	1	0	138	0	2
52	1	1	3	2	1	1	0	132	0	2
48	1	1	4	3	1	1	0	129	0	2
58	1	1	4	3	4	1	0	131	0	2
40	1	1	4	3	1	1	0	125	0	2
28	1	0	4	3	4	1	1	74	1	2
45	1	1	4	3	2	1	0	127	0	2
32	1	0	4	3	4	1	0	129	0	2
57	1	1	4	2	2	1	0	128	0	2
48	1	1	3	1	1	1	1	25	1	2
57	1	0	4	2	1	1	0	121	0	2
36	1	0	4	3	1	1	0	122	0	2
56	1	1	4	2	2	1	0	125	0	2
61	1	1	3	1	1	1	0	120	0	2
54	1	1	4	2	1	1	0	116	0	2
60	3	1	4	3	1	1	1	42	1	2
43	1	1	3	1	1	1	1	21	1	2
56	1	0	4	2	2	1	0	119	0	2
57	1	0	3	2	1	1	0	117	0	2
39	1	1	4	3	2	1	0	118	0	2
71	1	1	3	1	2	1	1	3	1	2
55	1	1	3	1	1	1	0	117	0	2
57	1	1	1	2	2	1	0	118	0	2
26	1	0	4	3	3	1	1	48	1	2
55	1	0	4	3	4	1	0	107	0	2
57	1	1	4	3	3	1	0	108	0	2
39	1	0	3	1	1	1	0	102	0	2
41	1	1	4	3	1	1	0	99	0	2
29	1	1	4	2	2	1	0	100	0	2
52	1	1	3	2	2	1	1	71	1	2
50	1	0	3	1	4	1	0	95	0	2
37	1	1	4	3	1	1	0	92	0	2
31	1	1	4	3	3	1	0	84	0	2
42	1	0	4	2	1	1	0	80	0	2
60	1	1	4	2	4	1	0	75	0	2
46	1	0	4	3	3	1	0	72	0	2
63	1	1	3	2	1	1	0	81	0	2
76	1	1	4	3	1	0	0	80	0	2
48	1	1	4	3	4	1	0	64	0	2
47	1	1	4	3	3	1	0	73	0	2
46	1	1	4	3	4	1	0	73	0	2
50	1	1	4	3	3	1	1	39	1	2
69	1	1	3	2	1	1	0	76	0	2
77	1	1	3	3	3	1	0	69	0	2
43	3	0	4	2	2	1	0	64	0	2
47	1	0	4	3	4	1	0	67	0	2
25	3	1	4	3	2	1	0	65	0	2
43	3	0	4	2	1	1	0	72	0	2
54	1	1	3	2	1	1	0	61	0	2
86	1	0	3	2	4	0	1	17	1	2
63	1	1	2	1	3	1	1	33	1	2
51	1	0	4	3	4	1	0	63	0	2
46	1	0	3	1	1	1	0	58	0	2
51	1	1	3	2	3	1	0	56	0	2
71	1	0	4	3	1	0	0	57	0	2
54	2	1	4	2	1	1	0	54	0	2
54	1	1	4	3	1	1	0	51	0	2
67	1	1	4	3	4	1	0	19	1	2
52	3	1	3	2	1	0	0	46	0	2
39	1	0	4	2	1	1	0	43	0	2
53	2	0	4	3	1	1	1	6	1	2
59	1	1	4	3	2	1	0	41	0	2
68	1	1	4	3	2	1	0	3	1	2
51	1	1	4	3	1	1	0	38	0	2
74	1	1	4	3	3	0	0	25	0	2
74	1	1	4	2	2	1	0	32	0	2
43	1	0	4	2	1	1	0	31	0	2
52	2	1	2	1	2	1	0	30	0	2
50	1	1	3	1	1	1	0	44	0	2
72	1	1	4	2	1	1	0	15	0	2
49	1	0	3	2	1	1	0	14	0	2
61	3	0	3	2	2	1	0	66	1	2
37	3	1	3	1	2	1	0	148	0	2
69	3	1	3	1	1	1	0	148	0	2
48	3	1	3	1	3	1	1	46	1	2
62	2	1	3	1	3	1	0	59	1	2
66	3	1	2	1	4	1	0	102	1	2
54	3	0	2	1	3	1	1	21	1	2
62	3	1	4	2	4	1	1	54	1	2
56	3	1	2	1	4	1	1	32	1	2
77	3	1	3	1	1	1	1	31	1	2
33	3	1	4	3	3	1	0	109	0	2
41	3	0	3	2	1	1	1	49	1	2
46	3	0	2	1	4	1	0	102	0	2
55	3	1	3	1	2	1	0	99	0	2
62	1	0	4	3	1	1	0	4	0	2
61	3	1	3	1	2	1	0	75	0	2
56	3	0	3	1	1	1	0	52	0	2
70	3	1	2	1	2	1	0	41	0	2
68	3	1	2	2	4	1	1	10	1	2
67	3	1	3	1	2	1	0	6	1	2
70	3	0	3	1	3	1	0	6	0	2
52	2	1	4	2	4	1	0	85	0	2
31	3	1	3	3	1	1	0	141	0	2
76	3	1	3	1	1	1	0	42	1	2
54	3	1	3	1	2	1	0	138	1	2
48	3	0	2	2	1	1	0	139	0	2
60	2	1	2	1	2	1	0	112	0	2
62	2	1	3	2	4	1	0	103	0	2
57	2	1	3	2	2	1	1	17	1	2
50	2	0	4	3	1	1	0	109	0	2
59	3	0	3	2	1	0	0	109	0	2
63	3	0	2	2	4	1	0	70	1	2
84	3	0	3	1	3	1	0	19	1	2
55	2	0	4	3	3	1	0	98	0	2
67	2	1	3	1	2	1	1	27	1	2
39	3	1	3	1	2	1	1	19	1	2
40	3	1	4	2	2	1	0	107	0	2
68	2	1	2	1	4	1	1	10	1	2
53	3	1	2	1	4	1	1	64	1	2
65	3	1	2	1	3	1	1	19	1	2
71	3	1	3	1	4	1	0	90	0	2
59	3	1	4	3	2	1	0	88	0	2
79	3	1	4	2	2	1	1	3	1	2
21	3	0	4	2	3	1	0	63	0	2
46	2	1	2	1	4	1	0	1	1	2
53	1	0	3	2	4	1	0	54	0	2
36	2	0	4	3	2	1	0	56	0	2
49	3	1	2	1	1	1	1	10	1	2
67	3	1	3	2	1	1	0	51	0	2
63	3	1	3	2	1	1	0	43	0	2
61	3	1	3	1	3	1	0	47	0	2
52	3	1	4	2	1	1	0	26	0	2
63	3	1	3	2	4	1	0	19	0	2
50	2	1	2	1	3	1	0	19	0	2
42	3	0	3	2	1	1	0	21	0	2
61	2	1	4	3	1	1	0	6	1	2
53	3	0	3	2	3	1	1	10	1	2
62	3	1	4	2	2	1	0	13	0	2
18	2	1	4	3	2	1	0	13	0	2
53	1	1	3	1	1	1	0	12	0	2
56	1	1	4	3	3	1	0	142	0	2
66	1	1	2	1	1	1	1	45	1	2
53	1	1	3	1	1	1	0	134	0	2
44	1	0	4	3	4	1	0	129	0	2
34	1	1	4	3	1	1	0	125	0	2
57	1	1	4	2	2	1	1	107	1	2
44	1	0	3	1	2	1	1	11	1	2
67	3	0	2	1	2	1	0	93	1	2
51	1	0	4	3	2	1	0	115	0	2
67	1	1	4	3	3	1	1	24	1	2
44	1	1	3	2	2	1	0	19	1	2
73	1	1	4	3	1	1	0	106	1	2
56	1	1	3	2	4	1	1	4	1	2
45	1	0	4	3	1	1	0	108	0	2
72	1	1	4	3	1	1	0	110	0	2
45	1	1	4	3	2	1	0	113	0	2
63	1	1	4	3	1	1	1	51	1	2
54	3	1	3	1	2	1	0	88	0	2
64	1	1	4	1	1	1	0	6	1	2
46	1	0	4	3	1	1	0	67	0	2
77	1	0	4	3	1	1	0	59	0	2
62	1	0	3	2	2	1	0	42	0	2
31	1	1	4	3	4	1	0	7	0	2
46	1	1	3	1	1	1	0	37	0	2
69	1	1	3	1	2	1	0	33	0	2
63	1	1	3	1	1	1	0	25	0	2
72	1	0	4	2	4	1	0	23	0	2
63	1	0	3	2	1	1	0	30	0	2
48	1	0	4	3	4	1	0	26	0	2
43	1	1	4	3	4	1	0	25	0	2
80	1	0	4	2	4	1	1	10	1	2
55	3	1	2	1	2	0	0	3	1	2
44	3	0	2	1	2	1	0	149	0	2
45	3	0	3	1	1	1	1	123	1	2
67	3	0	4	3	4	1	1	100	1	2
45	3	1	4	3	2	1	0	105	0	2
47	3	1	2	1	3	1	0	93	0	2
53	3	1	3	1	1	1	0	93	0	2
50	3	1	4	3	2	1	0	92	0	2
64	3	1	3	2	2	1	0	83	1	2
59	3	1	4	3	3	1	0	73	0	2
53	3	1	3	1	3	1	1	10	1	2
63	3	0	4	3	1	1	0	42	0	2
63	3	1	1	1	2	1	0	30	0	2
74	3	1	3	2	1	1	0	30	0	2
52	1	0	4	2	2	1	0	18	0	2
57	3	1	2	1	1	0	0	146	0	2
61	3	1	2	1	4	1	0	65	0	2
54	3	1	2	2	4	1	0	47	0	2
38	3	1	4	3	1	1	0	33	1	2
63	3	1	3	1	1	1	0	40	0	2
76	3	1	3	2	2	1	0	35	0	2
69	3	1	3	1	4	1	0	22	0	2
58	3	0	2	2	2	1	0	57	0	2
58	3	0	1	1	3	1	0	13	1	2
48	3	1	4	1	2	1	0	146	0	2
20	3	1	3	3	1	1	0	142	0	2
63	3	1	3	2	3	1	0	106	1	2
74	1	1	3	1	4	1	0	31	0	2
55	3	0	2	1	3	1	0	68	0	2
46	3	1	1	1	1	1	0	131	0	2
62	3	1	4	1	1	1	0	7	1	2
82	3	1	3	1	1	0	0	6	1	2
65	1	1	4	2	2	1	0	122	0	2
54	2	1	3	1	3	1	0	52	0	2
62	3	1	2	1	4	1	1	15	1	2
60	3	1	3	1	1	1	0	58	0	2
68	1	1	3	2	2	1	1	17	1	2
61	3	0	2	1	4	1	0	6	1	2
65	3	0	2	1	1	1	0	33	1	2
47	2	1	3	1	3	1	0	107	0	2
30	1	0	4	3	1	1	0	105	0	2
25	1	1	4	3	4	1	0	93	0	2
75	1	1	4	3	2	1	0	56	1	2
59	3	1	4	2	1	1	0	38	1	2
42	1	1	4	3	1	1	0	72	0	2
48	1	0	4	3	3	1	0	72	0	2
81	1	1	3	1	1	1	1	26	1	2
79	1	1	3	2	1	1	0	65	0	2
56	3	1	4	2	3	1	0	51	0	2
63	3	1	3	1	4	1	0	41	0	2
66	1	1	4	3	1	1	0	41	0	2
64	3	1	4	3	1	1	0	35	0	2
27	1	0	3	2	1	1	0	36	0	2
61	1	0	4	3	2	1	0	31	0	2
50	1	1	3	2	3	1	0	20	0	2
67	1	0	4	3	3	1	0	20	0	2
38	2	1	3	2	1	1	0	32	0	2
35	1	1	4	2	3	1	0	17	0	2
73	3	0	3	1	1	0	0	110	1	2
51	1	0	4	3	1	1	0	134	0	2
62	3	1	2	1	2	1	1	4	1	2
69	3	1	3	1	4	1	0	95	0	2
64	1	1	3	2	3	1	1	24	1	2
44	3	1	4	2	4	1	1	55	1	2
54	1	1	4	3	1	1	0	72	0	2
61	3	1	4	3	3	1	0	35	0	2
56	3	1	4	3	2	1	0	39	0	2
16	3	1	4	3	1	1	0	25	0	2
62	1	0	3	1	4	1	0	88	1	2
49	3	1	3	1	3	1	0	125	0	2
71	3	1	3	1	3	1	0	113	0	2
52	2	0	3	2	3	1	0	115	0	2
17	2	1	4	3	3	1	0	56	0	2
51	1	1	4	2	3	1	0	94	0	2
58	3	1	3	1	2	1	1	41	1	2
19	2	0	4	2	3	1	0	74	0	2
68	3	1	2	1	3	1	1	53	1	2
78	2	0	3	1	2	1	1	17	1	2
60	2	1	2	1	4	1	0	24	0	2
51	1	1	4	3	1	1	0	61	0	2
65	3	0	1	1	1	1	0	58	0	2
54	1	1	4	2	3	1	0	18	0	2
68	2	0	2	2	3	1	1	6	1	2
55	1	0	3	1	1	1	0	152	0	2
48	1	0	4	3	2	1	0	141	0	2
52	3	1	4	3	2	1	0	142	0	2
56	1	0	3	3	2	1	1	78	1	2
38	3	1	3	3	1	1	0	122	0	2
55	3	1	3	1	1	1	1	55	1	2
22	3	1	4	3	1	1	0	11	0	2
34	1	1	3	1	4	1	0	101	0	2
28	1	0	4	3	1	1	0	103	0	2
50	1	1	4	3	2	1	0	99	0	2
50	1	1	4	3	3	1	0	100	0	2
44	1	1	4	2	4	1	1	47	1	2
52	3	0	3	3	1	1	0	91	0	2
78	3	1	2	1	4	1	0	70	0	2
88	3	0	4	2	2	1	0	71	1	2
78	3	1	4	3	2	1	1	30	1	2
70	1	0	4	3	1	1	0	40	0	2
46	1	0	4	3	2	1	0	36	0	2
26	1	0	3	1	4	1	0	34	0	2
64	2	1	3	1	1	1	0	42	1	2
60	1	0	3	2	2	1	0	58	0	2
45	1	1	4	3	1	1	0	124	1	2
45	3	0	3	2	1	1	0	107	0	2
51	1	0	4	1	1	1	0	59	0	2
67	2	1	2	1	2	1	0	6	1	2
39	3	0	3	1	2	1	0	141	0	2
59	3	1	3	2	2	1	0	6	1	2
41	1	1	4	2	2	1	0	143	0	2
67	1	1	3	2	3	0	0	42	1	2
65	1	1	4	3	2	1	0	68	1	2
54	1	0	4	3	2	1	0	113	1	2
51	1	1	3	1	4	1	1	77	1	2
61	3	1	3	1	1	1	0	131	0	2
65	3	0	4	3	2	1	0	128	0	2
38	1	0	3	2	1	1	1	33	1	2
51	3	1	3	2	4	1	1	8	1	2
48	1	1	4	3	1	1	0	122	0	2
38	1	1	4	3	3	1	0	101	0	2
74	1	0	4	3	1	1	0	89	0	2
43	1	1	4	2	2	1	0	120	0	2
29	1	1	4	1	1	1	0	124	0	2
20	3	1	3	3	3	1	1	67	1	2
55	3	1	4	3	2	1	1	59	1	2
50	3	1	4	3	1	1	1	49	1	2
50	1	0	4	3	3	1	0	101	0	2
39	1	0	4	3	1	0	0	110	0	2
45	1	0	3	1	3	1	0	96	0	2
54	1	1	4	2	1	1	0	81	0	2
38	3	0	4	3	1	1	0	99	0	2
58	1	1	4	1	4	1	0	57	1	2
61	3	1	3	1	1	1	0	99	0	2
81	3	1	3	1	2	1	1	81	1	2
44	2	0	2	1	4	1	0	33	1	2
67	3	0	3	1	3	0	1	6	1	2
79	1	1	3	1	1	1	0	15	1	2
48	1	0	2	2	2	1	0	58	0	2
57	1	1	4	1	1	1	1	77	1	2
78	1	1	4	2	3	1	0	51	1	2
48	1	1	3	2	2	1	1	20	1	2
65	3	1	2	1	3	1	0	18	1	2
46	1	1	4	3	1	1	1	11	1	2
54	1	0	4	3	1	1	0	43	0	2
60	1	1	2	1	1	1	0	69	0	2
62	1	0	4	1	2	1	0	61	0	2
55	1	1	4	3	4	1	0	35	0	2
51	3	1	4	2	1	1	0	53	0	2
48	1	1	4	3	2	1	0	29	0	2
58	3	1	4	3	1	1	0	48	0	2
77	1	1	4	3	4	1	0	50	0	2
73	1	1	2	1	2	1	0	47	0	2
42	1	1	4	2	1	0	0	50	0	2
42	1	0	4	2	3	1	0	46	0	2
63	1	1	3	1	2	1	0	44	0	2
61	3	1	3	2	1	1	0	46	0	2
38	1	1	4	3	3	1	0	4	0	2
49	1	0	4	3	3	1	0	33	0	2
86	1	1	4	3	4	1	0	37	0	2
47	1	1	4	3	2	1	0	37	0	2
19	3	1	3	1	4	1	0	41	0	2
12	1	0	4	3	3	1	0	44	0	2
63	3	1	2	2	2	1	0	35	0	2
43	1	0	4	1	1	1	1	58	1	2
42	1	1	3	2	1	1	0	38	0	2
60	1	1	4	2	3	1	0	18	0	2
65	1	1	4	2	4	1	0	27	0	2
48	1	1	3	2	2	1	0	31	0	2
67	1	1	3	2	3	1	0	26	0	2
41	1	1	3	2	1	1	0	23	0	2
53	3	0	4	3	3	1	0	18	0	2
36	1	1	4	2	1	1	0	11	0	2
41	3	0	3	1	2	1	0	23	0	2
68	3	1	4	3	1	1	0	45	0	2
63	3	0	4	2	4	1	0	104	1	2
76	3	1	4	3	2	1	0	70	1	2
56	3	0	3	1	1	1	0	34	1	2
43	2	0	4	3	3	1	0	15	1	2
65	3	0	4	2	3	1	0	39	0	2
66	1	1	4	3	2	1	0	3	1	2
69	1	1	3	1	4	1	0	4	1	2
25	3	1	3	1	2	1	0	155	0	2
65	3	1	4	2	1	1	0	150	0	2
21	1	1	4	3	3	1	1	55	1	2
64	3	1	3	1	4	1	0	71	1	2
61	3	1	3	1	3	1	0	147	0	2
51	3	1	2	1	1	1	0	147	0	2
37	1	1	4	3	3	1	0	145	0	2
58	1	1	4	2	1	1	1	80	1	2
44	1	0	3	2	3	1	0	139	0	2
43	1	1	1	2	3	1	0	137	0	2
34	1	0	3	3	1	1	0	59	1	2
36	1	0	4	1	1	1	0	133	0	2
51	1	1	4	3	4	1	1	12	1	2
44	1	0	3	2	4	1	1	9	1	2
64	3	1	3	1	1	1	0	132	0	2
52	1	1	4	3	4	1	0	129	0	2
59	3	0	3	1	1	1	1	108	1	2
65	3	1	1	1	1	1	0	130	0	2
50	1	0	4	2	2	1	0	130	0	2
36	1	0	3	1	1	1	1	80	1	2
47	3	1	4	3	3	1	0	126	0	2
58	2	1	2	1	1	1	0	120	1	2
67	3	0	4	1	2	1	0	101	1	2
61	3	0	3	1	1	1	0	120	0	2
44	1	1	3	2	4	1	1	60	1	2
21	3	1	3	1	1	1	0	118	0	2
50	3	1	2	1	1	1	0	117	0	2
44	1	0	3	3	2	1	1	63	1	2
57	3	1	3	2	1	1	1	71	1	2
57	1	0	3	2	1	1	1	24	1	2
49	3	0	4	1	3	1	0	116	0	2
55	3	1	4	2	1	1	1	10	1	2
50	3	1	3	1	2	1	0	3	0	2
76	3	1	3	1	1	1	0	74	1	2
56	3	1	3	2	1	1	1	15	1	2
44	2	1	3	2	1	1	0	116	0	2
56	3	0	3	2	1	1	1	25	1	2
40	1	1	4	2	1	1	1	59	1	2
65	3	1	3	2	1	1	0	108	0	2
15	3	0	4	3	4	1	0	111	0	2
77	3	1	4	1	1	1	0	106	0	2
61	3	0	2	1	1	1	0	37	1	2
48	1	1	3	2	4	1	1	40	1	2
69	1	0	3	2	2	1	0	101	0	2
49	3	1	3	1	1	1	1	22	1	2
41	1	1	4	3	4	1	0	102	0	2
67	3	0	3	1	1	1	0	105	0	2
49	1	1	3	1	1	1	0	31	0	2
59	3	1	2	1	2	1	1	13	1	2
65	3	0	4	3	2	1	0	98	0	2
81	1	1	4	3	2	1	1	4	1	2
41	3	0	4	3	1	1	0	105	0	2
53	3	1	3	1	1	1	0	98	0	2
33	1	1	4	3	3	1	0	107	0	2
33	3	1	4	3	4	1	0	96	0	2
41	3	1	4	3	1	1	0	99	0	2
90	3	0	4	3	4	0	0	71	1	2
36	3	1	3	2	2	1	0	95	0	2
60	3	0	2	1	2	1	0	93	0	2
37	1	1	3	2	1	1	0	95	0	2
48	1	1	4	3	1	1	1	84	1	2
55	3	1	3	1	1	1	0	86	0	2
51	3	0	4	3	4	1	1	53	1	2
64	3	1	3	1	1	1	0	89	0	2
44	1	1	3	2	1	1	0	89	0	2
82	3	0	4	3	3	1	1	62	1	2
49	3	1	4	3	2	1	0	86	0	2
57	3	1	4	3	3	1	1	67	1	2
51	3	0	4	3	1	1	0	86	0	2
58	3	1	3	1	1	1	0	94	0	2
55	3	1	2	1	4	1	0	82	0	2
46	3	1	3	2	1	1	0	78	0	2
61	3	1	3	2	1	1	0	87	0	2
44	3	1	3	1	3	1	0	83	0	2
44	1	1	4	2	2	1	0	75	0	2
78	3	1	3	2	2	1	1	36	1	2
35	1	0	3	1	4	1	1	65	1	2
62	2	1	3	1	3	1	1	11	1	2
57	3	1	2	2	3	1	0	67	1	2
56	3	1	3	1	1	1	0	76	0	2
53	3	0	2	2	2	1	0	70	0	2
62	1	1	3	1	4	1	0	68	0	2
55	3	1	3	2	4	1	0	70	0	2
54	3	1	3	1	1	1	0	50	1	2
49	1	0	4	1	2	1	0	75	0	2
75	3	1	3	1	2	0	1	2	1	2
47	3	1	3	1	3	1	0	82	0	2
44	3	0	2	1	1	1	0	69	0	2
69	3	0	3	1	3	1	0	66	0	2
69	1	1	3	2	4	1	1	40	1	2
51	1	1	3	1	1	1	0	66	0	2
59	1	1	3	2	2	1	0	56	0	2
70	3	1	3	1	3	1	0	70	0	2
57	3	1	2	1	4	1	0	56	0	2
51	1	0	3	1	4	1	0	60	0	2
55	3	1	3	2	1	1	1	2	1	2
36	1	0	3	2	2	1	0	52	0	2
44	3	1	3	2	4	1	0	37	0	2
42	1	0	3	1	2	1	0	54	0	2
75	2	0	3	1	1	1	0	53	0	2
63	3	1	3	1	3	1	0	45	0	2
41	1	1	4	3	1	1	0	43	0	2
52	1	1	3	1	3	1	0	54	0	2
35	3	1	3	1	2	1	0	50	0	2
58	1	1	3	1	2	1	1	8	1	2
55	3	0	2	1	4	1	1	53	1	2
68	3	1	2	1	2	1	0	47	0	2
28	1	0	4	3	1	1	0	48	0	2
65	3	1	3	2	1	1	0	64	0	2
59	1	1	4	3	1	1	0	46	0	2
71	3	1	3	2	1	1	1	9	1	2
53	2	1	3	2	1	0	0	35	0	2
63	3	1	4	3	4	1	0	39	0	2
69	3	0	3	2	2	1	1	6	1	2
53	1	1	3	1	2	1	0	38	0	2
63	3	1	3	1	2	1	0	45	0	2
69	3	1	4	3	3	1	1	29	1	2
52	1	1	3	2	2	1	0	38	0	2
46	2	1	3	1	3	1	0	37	0	2
35	1	0	3	1	1	1	0	44	0	2
66	3	1	3	3	2	1	0	25	1	2
63	1	1	4	3	1	1	0	36	0	2
45	3	0	3	2	1	1	0	36	0	2
62	3	1	4	2	3	1	0	28	0	2
50	1	1	4	3	3	1	0	39	0	2
26	3	0	2	1	3	1	0	19	0	2
54	3	1	4	2	2	1	0	26	0	2
61	3	1	3	1	4	1	0	25	0	2
67	1	1	4	2	4	1	0	4	1	2
69	3	1	3	1	4	1	1	12	1	2
72	3	1	2	1	3	1	1	7	1	2
69	1	1	4	3	4	1	0	21	0	2
65	1	1	3	1	3	1	0	18	0	2
46	1	1	4	2	1	1	0	18	0	2
68	1	0	3	2	3	1	0	19	0	2
77	1	1	4	2	1	1	0	7	0	2
75	3	0	3	2	2	0	0	15	0	2
86	2	1	3	2	3	1	0	16	0	2
19	1	1	4	3	2	1	0	5	0	2
20	3	1	4	2	4	1	0	17	0	2
17	3	1	4	3	3	1	0	8	0	2
60	3	1	3	2	1	1	0	11	0	2
72	3	0	3	2	4	1	0	12	0	2
58	1	1	3	2	3	1	0	18	0	2
50	1	1	4	3	1	1	0	6	0	2
33	1	1	3	1	1	1	0	13	0	2
46	1	1	4	3	2	1	0	16	0	2
68	3	1	2	2	1	0	0	91	1	2
65	3	1	1	1	2	1	0	76	1	2
62	3	0	4	3	1	1	0	65	1	2
60	3	0	3	1	4	1	1	19	1	2
40	3	0	3	1	3	1	0	124	0	2
50	3	1	2	1	1	0	0	41	1	2
51	3	0	3	2	4	1	1	26	1	2
65	3	1	4	3	2	1	1	67	1	2
45	3	1	3	1	4	1	0	107	0	2
24	3	1	4	3	2	1	0	119	0	2
87	3	0	2	1	3	0	1	4	1	2
51	3	1	2	1	2	1	0	98	0	2
12	2	0	4	3	3	1	0	93	0	2
57	3	1	4	2	1	1	0	84	0	2
57	3	1	4	2	1	1	0	96	0	2
60	3	1	3	1	1	1	0	81	0	2
63	3	1	2	1	1	1	0	77	0	2
59	3	1	3	1	3	1	0	64	0	2
54	3	1	3	3	4	1	0	51	0	2
49	3	0	2	1	1	1	0	49	0	2
60	2	1	3	1	2	1	0	29	0	2
55	3	1	2	1	3	1	0	47	0	2
53	3	1	3	1	1	1	0	41	0	2
57	3	1	2	2	1	1	1	22	1	2
49	3	1	3	1	2	1	0	42	0	2
59	3	0	3	1	1	0	0	24	0	2
33	3	1	4	1	1	1	0	23	0	2
63	3	0	2	2	1	0	0	29	0	2
47	3	1	1	2	2	1	0	16	0	2
61	3	1	4	3	1	1	0	16	0	2
72	3	0	1	2	3	1	1	9	1	2
68	3	1	2	1	4	1	1	2	1	2
39	3	0	3	1	4	1	0	24	0	2
12	3	1	4	2	4	1	0	17	0	2
61	3	1	2	1	1	1	0	101	1	2
77	3	1	2	1	3	1	1	44	1	2
46	2	1	4	3	1	1	0	114	0	2
41	2	1	4	3	1	1	0	108	0	2
55	2	1	4	3	4	0	0	103	0	2
64	3	1	4	3	1	1	0	104	0	2
57	2	1	4	3	2	1	0	124	0	2
73	3	1	4	3	2	1	1	13	1	2
56	3	0	3	1	2	0	1	6	1	2
65	3	0	1	1	1	1	0	126	1	2
28	3	1	3	1	1	1	0	140	0	2
72	3	1	4	2	1	1	0	62	1	2
54	3	1	4	1	3	1	0	139	0	2
17	2	1	3	3	4	1	0	130	0	2
45	1	1	3	2	4	1	1	67	1	2
58	3	1	3	1	3	0	0	96	0	2
33	2	1	4	3	2	1	0	100	0	2
77	3	0	2	1	3	1	1	3	1	2
50	3	1	3	1	2	1	0	43	1	2
66	3	1	2	1	2	1	1	24	1	2
50	2	1	2	1	3	1	0	94	0	2
53	3	0	2	1	1	1	0	91	0	2
61	3	1	2	1	4	1	1	12	1	2
58	3	1	4	2	4	1	0	81	0	2
56	3	1	3	2	4	1	0	38	0	2
58	2	1	3	2	1	1	0	63	0	2
59	2	1	3	1	3	1	1	27	1	2
49	3	1	3	1	1	1	1	21	1	2
59	3	1	4	3	3	1	0	56	0	2
47	3	1	3	1	1	1	0	55	0	2
51	2	1	4	1	4	1	0	50	0	2
48	3	1	4	3	2	1	0	47	0	2
44	3	1	4	3	1	1	0	47	0	2
61	2	1	3	1	3	0	1	39	1	2
58	3	1	1	1	4	1	0	30	0	2
53	3	1	3	1	4	1	1	22	1	2
54	3	1	3	1	3	1	1	14	1	2
51	3	1	4	2	4	1	0	18	0	2
51	1	1	1	2	4	1	0	21	0	2
39	3	1	3	1	3	1	0	17	0	2
61	2	1	3	2	2	1	0	16	0	2
53	3	1	4	3	4	1	0	20	0	2
79	3	1	4	3	3	1	0	46	0	2
70	3	1	3	1	1	1	0	127	0	2
21	3	1	4	3	2	1	1	12	1	2
74	3	1	3	1	4	1	1	5	1	2
33	3	0	3	2	2	1	0	145	0	2
72	3	1	3	1	2	1	1	37	1	2
60	1	1	2	1	3	1	1	31	1	2
38	1	1	4	3	1	1	0	138	0	2
78	3	1	2	1	1	0	0	92	1	2
42	2	1	4	2	3	1	0	134	0	2
46	1	1	3	1	2	0	0	131	0	2
33	1	1	3	3	2	1	1	47	1	2
69	3	1	2	1	1	1	0	120	0	2
15	3	0	4	3	2	1	0	125	0	2
48	1	1	4	3	2	1	0	124	0	2
47	1	1	3	2	2	1	0	112	0	2
42	1	0	4	2	2	1	0	130	0	2
57	3	1	2	1	3	1	0	109	0	2
67	3	1	4	3	2	1	0	111	0	2
61	3	1	3	1	2	1	0	103	0	2
75	3	1	3	1	1	0	0	56	0	2
57	3	0	3	1	4	1	0	97	0	2
37	1	0	3	1	3	1	0	100	0	2
30	3	1	4	2	3	1	1	85	1	2
60	3	1	3	1	1	1	0	101	0	2
54	3	0	3	2	2	1	0	111	0	2
49	3	1	2	1	3	0	1	1	1	2
41	1	1	4	3	4	1	0	95	0	2
51	2	1	3	2	3	1	1	20	1	2
15	2	1	4	3	4	1	0	92	0	2
72	3	1	3	1	1	1	0	93	0	2
39	3	1	4	3	3	1	0	85	0	2
55	2	1	1	1	1	1	0	84	0	2
58	2	1	2	2	1	0	1	65	1	2
54	3	1	3	1	3	1	0	86	0	2
48	2	1	2	1	1	1	0	50	0	2
50	3	1	3	2	1	1	0	50	1	2
48	3	0	3	3	2	1	0	77	0	2
51	3	1	4	3	2	1	0	80	0	2
58	1	1	4	3	3	1	0	68	0	2
68	1	1	4	3	4	1	0	59	0	2
43	3	0	4	3	2	1	0	73	0	2
64	1	1	4	1	4	1	0	68	0	2
12	3	0	4	2	4	1	0	68	0	2
74	3	1	3	1	2	1	0	60	0	2
49	1	1	4	3	3	1	1	48	1	2
33	1	1	4	2	1	1	0	61	0	2
64	3	1	3	1	1	1	0	57	0	2
54	2	0	2	1	4	1	0	21	1	2
63	2	0	2	1	3	1	1	8	1	2
53	3	0	4	1	3	1	0	9	1	2
73	3	1	3	1	1	1	0	44	0	2
67	3	0	4	3	2	1	0	45	0	2
61	3	1	2	1	1	1	0	44	0	2
47	3	1	4	2	3	1	0	37	0	2
54	1	1	3	2	2	1	0	44	0	2
40	3	1	4	2	1	1	0	35	0	2
64	3	1	4	3	4	1	1	37	1	2
44	3	0	3	2	4	1	0	31	0	2
53	3	1	4	2	3	1	0	27	0	2
37	1	0	4	2	4	1	0	24	0	2
49	2	1	2	1	1	1	1	27	1	2
73	2	0	4	3	3	1	0	20	0	2
35	1	1	3	1	3	1	0	24	0	2
52	1	1	4	2	1	1	0	22	0	2
67	2	1	4	3	2	1	0	19	0	2
67	1	1	3	1	2	1	0	13	0	2
69	3	1	3	2	4	1	0	14	0	2
44	1	1	4	2	1	1	0	13	0	2
67	2	1	2	1	1	0	0	11	1	2
50	2	0	3	1	3	1	1	12	1	2
52	2	0	4	3	4	0	0	127	1	2
34	2	1	4	3	4	1	0	140	0	2
63	2	1	3	2	2	1	1	23	1	2
51	2	0	4	1	1	1	0	98	1	2
60	3	1	4	3	1	1	0	129	0	2
42	3	0	4	3	2	1	0	123	0	2
32	3	0	2	1	1	1	0	70	1	2
78	3	0	3	1	3	1	0	8	1	2
47	3	1	3	1	2	1	0	117	0	2
46	3	0	4	3	1	1	0	114	0	2
58	2	1	2	1	2	1	0	16	1	2
61	3	1	2	1	4	1	0	36	1	2
69	3	0	3	1	2	1	0	143	0	2
45	3	1	2	1	3	1	0	106	0	2
61	3	0	3	1	1	1	1	3	1	2
69	3	0	2	1	4	1	0	74	1	2
39	3	1	4	2	2	1	1	19	1	2
58	2	0	2	1	3	1	1	1	1	2
55	3	0	3	1	1	1	0	64	0	2
38	3	0	2	1	1	1	0	71	0	2
55	3	0	3	1	2	0	1	8	1	2
66	3	1	3	2	1	0	0	25	1	2
65	3	0	1	1	3	1	0	4	1	2
67	3	1	2	1	2	1	0	59	0	2
35	3	0	3	2	4	1	1	29	1	2
70	3	1	3	1	1	1	0	6	1	2
57	3	1	3	2	2	1	1	41	1	2
70	3	1	2	1	4	1	1	7	1	2
44	2	1	2	1	1	1	0	26	0	2
48	3	1	3	1	4	1	0	2	0	2
64	3	1	3	2	4	1	0	51	0	2
50	1	1	4	2	3	1	0	43	0	2
17	2	0	4	3	3	1	0	21	0	2
70	3	1	2	1	2	1	0	40	0	2
70	3	1	3	2	3	1	0	39	0	2
54	3	1	3	1	1	1	0	22	0	2
48	2	0	3	2	2	1	0	26	0	2
67	3	1	3	1	3	1	0	18	0	2
